# Supplementary material for: Structural dissection of sequence recognition and catalytic mechanism of human LINE-1 endonuclease
Source: Nucleic Acids Res. 2021 Sep 23;49(19):11350–66. doi: 10.1093/nar/gkab826 (PMC8565326; doi:10.1093/nar/gkab826)
Supplement: gkab826_Supplemental_Files [file gkab826_supplemental_files.zip]

Archive with 2 entries (2 files):
- Movie1.mov
- Supplementary materials rev1.pdf
